# Supplementary material for: Cow Farmers’ Homes Host More Diverse Airborne Bacterial Communities Than Pig Farmers’ Homes and Suburban Homes
Source: Front Microbiol. 2022 Jun 17;13:883991. doi: 10.3389/fmicb.2022.883991 (PMC9278274; doi:10.3389/fmicb.2022.883991)
Supplement: Supplementary file 1 [file Table_1.XLSX]

## Sheet: Table of Contents
Supplemental tables - results of ANCOM BC analysis
Supplemental Table	Taxonomic level	Reference group	Comparison environments		Abbreviations in used ANCOM BC results
ST1	Phylum	Cow Farmers' homes	Suburban homes-Pig Farmers' homes-Cow stables		CFH: Cow Farmers' Homes
ST2	Phylum	Pig Farmers' homes	Suburban homes-Cow Farmers' homes-Pig stables		PFH: Pig Farmers' Homes
ST3	Phylum	Suburban homes	Cow Farmers' Homes-Pig Farmers' Homes		SUH: Suburban Homes
ST4	Family	Cow Farmers' homes	Suburban homes-Pig Farmers' homes-Cow stables		CS: Cow stables
ST5	Family	Pig Farmers' homes	Suburban homes-Cow Farmers' homes-Pig stables		PS: Pig stables
ST6	Family	Suburban homes	Cow Farmers' Homes-Pig Farmers' Homes		LFC: Log Fold Change
ST7	Genus	Cow Farmers' homes	Suburban homes-Pig Farmers' homes-Cow stables		SE: Standrad Error
ST8	Genus	Pig Farmers' homes	Suburban homes-Cow Farmers' homes-Pig stables		q_val: q value
ST9	Genus	Suburban homes	Cow Farmers' Homes-Pig Farmers' Homes
ST10	Species	Cow Farmers' homes	Suburban homes-Pig Farmers' homes-Cow stables
ST11	Species	Pig Farmers' homes	Suburban homes-Cow Farmers' homes-Pig stables
ST12	Species	Suburban homes	Cow Farmers' Homes-Pig Farmers' Homes
Quantitative pairwise values constructed using Aitchison dissimilarity matrix dissimilarities between a farmer's home (rows) and the relevant stable (columns)
Supplemental Table	Comparison environments
ST13	Cow farmers' homes vs cow stables_summer season
ST14	Cow farmers' homes vs cow stables_winter season
ST15	Pig farmers' homes vs pig stables_summer season
ST16	Pig farmers' homes vs pig stables_winter season
Samples are presented with their sample IDs to the farmers' homes (rows) and their relevant stables (columns).
Samples are presented as pairs; farmer home's 1 and associated stable is 2 (pair 1), farmer home's 3 and associated stable is 4 (pair 2), farmer home's 5 and associated stable is 6 (pair 3), etc.
Ranks are written below the tables; a rank of one (the lowest pairwise value) indicates that the stable is closer to its associated home than any other home.
The pairwise value between the farmer's home and the stable pair is highlighted in yellow based on the rank given.

## Sheet: ST1_ANCOM.BC.Phylum_level_CFH
	SUH LFC	SUH SE	SUH q_val	PFH LFC	PFH SE	PFH q_val	CS LFC	CS SE	CS q_val
Actinobacteriota	0.712637	0.182371	0	-0.112862	0.172219	1	0.528684	0.192376	0.06
Bacteroidota	-1.02665	0.209682	0	0.0662605	0.191774	1	0.194481	0.323806	1
Campylobacterota	-0.681555	0.31314	0	0.486452	0.308685	0	-1.59706	0.297762	0
Chloroflexi	-0.730986	0.357252	0.22	-0.127439	0.363489	1	0.417952	0.438441	1
Deinococcota	1.17261	0.321494	0	0.3246	0.292659	1	-0.328789	0.368813	1
Desulfobacterota	-0.378391	0.229253	0	0.406331	0.248967	0	-0.261532	0.271104	0
Firmicutes	-0.0352738	0.14345	1	0.849683	0.142637	0	0.0835868	0.185736	1
Fusobacteriota	0.0174365	0.320791	1	0.0663714	0.279417	1	-0.0853665	0.369676	1
Patescibacteria	-0.887963	0.287699	0.02	-0.38257	0.271895	1	1.33071	0.331927	0
Proteobacteria	0.766433	0.17791	0	0.0245366	0.181285	1	0.245156	0.23191	1
Spirochaetota	-0.487048	0.233285	0	0.592044	0.25909	0	-0.496436	0.258056	0
Verrucomicrobiota	0.133496	0.194074	0	0.656623	0.196811	0	-0.0799514	0.199127	0

## Sheet: ST2_ANCOM.BC.Phylum_level_PFH
	SUH LFC	SUH SE	SUH q_val	CFH LFC	CFH SE	CFH q_val	PS LFC	PS SE	PS q_val
Actinobacteriota	1.30647	0.160656	0	0.112862	0.172219	1	-0.849809	0.200979	0
Bacteroidota	-0.611937	0.181841	0.01	-0.0662605	0.191774	1	-2.15576	0.248551	0
Campylobacterota	-0.687035	0.251428	0	-0.486452	0.308685	0	-1.18686	0.221057	0
Chloroflexi	-0.122574	0.212354	1	0.127439	0.363489	1	-0.0858508	0.21944	1
Deinococcota	1.32899	0.27068	0	-0.3246	0.292659	1	-1.06433	0.216546	0
Desulfobacterota	-0.303749	0.150274	0	-0.406331	0.248967	0	0.17489	0.199973	0
Firmicutes	-0.403983	0.124984	0.01	-0.849683	0.142637	0	0.696403	0.148271	0
Fusobacteriota	0.432038	0.278437	0.48	-0.0663714	0.279417	1	0.0937773	0.251858	1
Patescibacteria	-0.0244201	0.229535	1	0.38257	0.271895	1	1.19869	0.253457	0
Proteobacteria	1.22287	0.158208	0	-0.0245366	0.181285	1	-1.4304	0.217241	0
Spirochaetota	-0.598119	0.155935	0	-0.592044	0.25909	0	-0.143137	0.194294	0
Verrucomicrobiota	-0.0421531	0.162739	0	-0.656623	0.196811	0	1.55908	0.275107	0

## Sheet: ST3_ANCOM.BC.Phylum_level_SUH
	CFH LFC	CFH SE	CFH q_val	PFH LFC	PFH SE	PFH q_val
Actinobacteriota	-0.712637	0.182371	0	-1.30647	0.160656	0
Bacteroidota	1.02665	0.209682	0	0.611937	0.181841	0.01
Campylobacterota	0.681555	0.31314	0	0.687035	0.251428	0
Chloroflexi	0.730986	0.357252	0.22	0.122574	0.212354	1
Deinococcota	-1.17261	0.321494	0	-1.32899	0.27068	0
Desulfobacterota	0.378391	0.229253	0	0.303749	0.150274	0
Firmicutes	0.0352738	0.14345	1	0.403983	0.124984	0.01
Fusobacteriota	-0.0174365	0.320791	1	-0.432038	0.278437	0.48
Patescibacteria	0.887963	0.287699	0.02	0.0244201	0.229535	1
Proteobacteria	-0.766433	0.17791	0	-1.22287	0.158208	0
Spirochaetota	0.487048	0.233285	0	0.598119	0.155935	0
Verrucomicrobiota	-0.133496	0.194074	0	0.0421531	0.162739	0

## Sheet: ST4_ANCOM.BC.Family_level_CFH
	SUH LFC	SUH SE	SUH q_val	PFH LFC	PFH SE	PFH q_val	CS LFC	CS SE	CS q_val
Actinomycetaceae	1.13918	0.333092	0.03	-0.040837	0.257129	1	1.08907	0.324568	0.03
Bifidobacteriaceae	-0.277794	0.388306	1	0.0232028	0.30247	1	1.25066	0.376596	0.03
Corynebacteriaceae	1.85861	0.25353	0	-0.0145462	0.212176	1	2.2514	0.225722	0
Dietziaceae	-0.376359	0.439123	1	-0.983607	0.371956	0.44	1.51609	0.38946	0
Nocardiaceae	-0.768881	0.339029	0.61	-0.978283	0.288006	0.04	1.25123	0.368162	0.02
Geodermatophilaceae	1.13521	0.362128	0	-0.828219	0.283422	0	0.33175	0.318887	0
Nakamurellaceae	1.44827	0.314169	0	0.275233	0.253986	0	0.889977	0.232843	0
Brevibacteriaceae	-1.69386	0.328425	0	-2.03852	0.247433	0	1.86229	0.285655	0
Dermabacteraceae	0.512012	0.413146	1	-0.980399	0.379221	0.51	1.81428	0.373048	0
Intrasporangiaceae	-0.744563	0.392683	1	-1.48389	0.336378	0	-0.255535	0.403917	1
Microbacteriaceae	-1.10931	0.409319	0.22	-1.03104	0.336765	0.13	0.316108	0.408035	1
Micrococcaceae	1.80036	0.2733	0	-0.580948	0.220084	0.44	-0.0551174	0.262868	1
Nocardioidaceae	0.97823	0.377874	0.28	-0.803683	0.339966	0.83	0.130349	0.379706	1
Pseudonocardiaceae	-1.42515	0.307329	0	-1.48155	0.316116	0	2.3087	0.454943	0
Streptomycetaceae	0.92714	0.31837	0.12	0.0268803	0.262312	1	2.26502	0.369777	0
Coriobacteriaceae	-0.305579	0.304768	0	0.0216678	0.31661	0	-0.0451441	0.287079	0
Muribaculaceae	-1.83676	0.319741	0	0.907972	0.322602	0	-1.6039	0.300005	0
Prevotellaceae	-0.272792	0.321999	0	0.170444	0.344511	0	-0.0123571	0.304032	0
Rikenellaceae	-0.605368	0.317265	0	0.273571	0.340901	0	-0.344933	0.299371	0
Chitinophagaceae	1.69024	0.355233	0	0.147671	0.207047	0	1.80291	0.291356	0
Hymenobacteraceae	0.454236	0.363133	1	-0.0815299	0.320973	1	2.6371	0.438653	0
Spirosomaceae	-0.793326	0.327497	0.43	-0.795651	0.319094	0.63	1.29651	0.413697	0.05
Weeksellaceae	-0.637211	0.324033	1	-1.04135	0.305677	0.04	1.19098	0.410658	0.11
Sphingobacteriaceae	-1.04497	0.351209	0.1	-0.962482	0.308251	0.11	1.93765	0.418304	0
Campylobacteraceae	0.305468	0.243929	0	0.493364	0.266441	0	0.565903	0.227645	0
JG30-KF-CM45	0.497668	0.322778	0	-0.136456	0.300962	0	1.21531	0.361127	0
Trueperaceae	2.41981	0.2907	0	0.391805	0.213983	0	1.06329	0.238198	0
Bacillaceae	1.01582	0.374836	0.22	-0.856014	0.356396	0.78	1.36322	0.371857	0.01
Planococcaceae	-2.3587	0.297013	0	-0.487229	0.201451	0.76	-1.69533	0.334705	0
Erysipelatoclostridiaceae	-0.0945976	0.30475	0	0.472744	0.31744	0	0.165837	0.28706	0
Erysipelotrichaceae	-1.81421	0.291527	0	0.931399	0.176398	0	1.44222	0.233392	0
Exiguobacteraceae	0.0272169	0.473599	0	-1.19511	0.417402	0	-0.950244	0.437921	0
Aerococcaceae	-1.71153	0.280152	0	-0.185497	0.170552	1	1.24381	0.256004	0
Carnobacteriaceae	-1.27078	0.29031	0	-0.462231	0.196184	0.83	0.929646	0.234784	0
Enterococcaceae	-1.14277	0.340547	0	-0.39736	0.357267	0	0.0186207	0.419771	0
Lactobacillaceae	-1.60706	0.316247	0	0.615644	0.200292	0.13	-0.61046	0.319419	1
Streptococcaceae	1.04647	0.251457	0	0.401248	0.213764	1	-2.32708	0.332197	0
Gemellaceae	1.87363	0.384717	0	-0.105365	0.313878	0	-0.10929	0.304842	0
Staphylococcaceae	2.47103	0.193572	0	-0.178866	0.18221	1	1.95424	0.192633	0
Thermoactinomycetaceae	0.00522258	0.353432	1	-0.946203	0.314129	0.15	2.5592	0.39222	0
Christensenellaceae	-1.6598	0.292612	0	-0.0162253	0.30813	0	-0.721538	0.357799	0
Clostridiaceae	-0.824014	0.239487	0.02	1.17102	0.185986	0	-0.298728	0.233298	1
Lachnospiraceae	-1.4644	0.34294	0	0.51932	0.219093	0.83	-1.50278	0.368114	0
[Eubacterium] coprostanoligenes group	-1.54248	0.284877	0	-0.491105	0.296462	0	0.952268	0.359931	0
Butyricicoccaceae	-2.00604	0.332447	0	0.636758	0.312504	0	-1.93985	0.311927	0
Oscillospiraceae	-3.42558	0.214672	0	-0.773076	0.210484	0.02	-2.93045	0.305854	0
Ruminococcaceae	-1.38953	0.35446	0	-0.00892336	0.249117	1	-1.83451	0.416464	0
Peptococcaceae	0.312126	0.239659	0	0.532686	0.251623	0	0.492669	0.218063	0
Anaerovoracaceae	-1.43792	0.280932	0	0.0238291	0.291403	1	0.486041	0.368429	1
Family XI	1.94696	0.282892	0	-0.137232	0.241118	1	0.214578	0.370101	1
Peptostreptococcaceae	-1.2174	0.213135	0	0.749603	0.154435	0	1.74983	0.210975	0
Acidaminococcaceae	0.584791	0.224786	0	0.973049	0.260791	0	0.845226	0.209165	0
Selenomonadaceae	-1.96292	0.361766	0	0.109745	0.356923	0	-1.86112	0.338484	0
Veillonellaceae	-1.76913	0.344764	0	0.751294	0.317313	0	-1.6809	0.315208	0
Fusobacteriaceae	0.0815551	0.293293	0	-0.280091	0.287543	0	1.69216	0.381567	0
Acetobacteraceae	0.475412	0.313316	1	-0.532807	0.263613	1	1.80932	0.348153	0
Caulobacteraceae	2.91288	0.346112	0	-0.703946	0.296913	0.83	1.33617	0.363537	0.01
Beijerinckiaceae	1.19373	0.347103	0.02	-1.20701	0.268386	0	1.39665	0.333841	0
Devosiaceae	0.152674	0.322205	0	-0.582708	0.289956	0	2.43837	0.391999	0
Rhizobiaceae	0.0830923	0.367603	1	-1.094	0.288321	0.01	1.93778	0.338516	0
Rhodobacteraceae	1.96999	0.380792	0	-0.283127	0.365042	1	-0.375279	0.371428	1
Mitochondria	1.21539	0.356604	0.03	0.418694	0.287393	1	0.411648	0.326971	1
Sphingomonadaceae	-0.100636	0.303268	1	-0.604545	0.207501	0.2	1.3839	0.289823	0
Comamonadaceae	0.721819	0.311729	0	0.00392439	0.277143	0	2.26148	0.378714	0
Neisseriaceae	1.49013	0.359618	0	-0.0953703	0.288765	0	0.321929	0.287007	0
Oxalobacteraceae	-0.808861	0.388489	0.93	-0.895023	0.351112	0.55	1.23173	0.44542	0.16
Enterobacteriaceae	0.652311	0.461845	0	0.532917	0.370573	0	-1.31151	0.353696	0
Erwiniaceae	0.0684235	0.39049	1	-0.107313	0.363252	1	1.79096	0.442716	0
Pasteurellaceae	2.27211	0.394432	0	0.104023	0.327203	0	0.306759	0.319484	0
Succinivibrionaceae	-0.0834551	0.264383	0	0.0562856	0.274445	0	0.249239	0.256421	0
Moraxellaceae	0.671955	0.245334	0.2	-0.66825	0.203123	0.06	0.443234	0.304105	1
Pseudomonadaceae	-0.348533	0.380829	1	-0.499141	0.322782	1	0.671017	0.411273	1
Xanthomonadaceae	0.821583	0.252154	0.04	0.0357352	0.22118	1	2.022	0.331392	0
Chlamydiaceae	0.84053	0.172002	0	0.248059	0.164012	0	1.05144	0.154544	0

## Sheet: ST5_ANCOM.BC.Family_level_PFH
	SUH LFC	SUH SE	SUH q_val	CFH LFC	CFH SE	CFH q_val	PS LFC	PS SE	PS q_val
Actinomycetaceae	0.539587	0.286706	1	0.040837	0.257129	1	0.659898	0.225279	0.14
Bifidobacteriaceae	-0.94143	0.346172	0.21	-0.0232028	0.30247	1	-0.266618	0.31692	1
Corynebacteriaceae	1.23272	0.219587	0	0.0145462	0.212176	1	-0.135557	0.275672	1
Dietziaceae	-0.0331852	0.372242	1	0.983607	0.371956	0.44	0.411452	0.314659	1
Nocardiaceae	-0.431031	0.301023	1	0.978283	0.288006	0.04	-0.73568	0.240473	0.1
Geodermatophilaceae	1.323	0.303022	0	0.828219	0.283422	0	0.304246	0.205826	0
Nakamurellaceae	0.532606	0.267815	0	-0.275233	0.253986	0	0.483065	0.195602	0
Brevibacteriaceae	-0.295768	0.352434	1	2.03852	0.247433	0	-1.00713	0.319493	0.07
Dermabacteraceae	0.851978	0.357216	0.5	0.980399	0.379221	0.51	-0.482003	0.328342	1
Intrasporangiaceae	0.0988918	0.379962	1	1.48389	0.336378	0	-1.54779	0.316363	0
Microbacteriaceae	-0.718711	0.379631	1	1.03104	0.336765	0.13	-1.99634	0.288492	0
Micrococcaceae	1.74087	0.247949	0	0.580948	0.220084	0.44	-1.77054	0.27495	0
Nocardioidaceae	1.14148	0.334791	0.02	0.803683	0.339966	0.83	-0.940542	0.272348	0.03
Pseudonocardiaceae	-0.584038	0.224797	0	1.48155	0.316116	0	0.26544	0.245843	0
Streptomycetaceae	0.259827	0.253205	1	-0.0268803	0.262312	1	0.771095	0.213242	0.02
Coriobacteriaceae	-0.96768	0.213578	0	-0.0216678	0.31661	0	1.18423	0.279407	0
Muribaculaceae	-3.38517	0.206665	0	-0.907972	0.322602	0	-1.89673	0.256208	0
Prevotellaceae	-1.08367	0.237321	0	-0.170444	0.344511	0	0.118112	0.265794	0
Rikenellaceae	-1.51937	0.237809	0	-0.273571	0.340901	0	-0.652169	0.252955	0
Chitinophagaceae	0.902138	0.31776	0	-0.147671	0.207047	0	0.675636	0.161549	0
Hymenobacteraceae	-0.104668	0.289744	1	0.0815299	0.320973	1	-0.0284089	0.245967	1
Spirosomaceae	-0.638109	0.242233	0.26	0.795651	0.319094	0.63	-0.123703	0.230754	1
Weeksellaceae	-0.236296	0.239333	1	1.04135	0.305677	0.04	0.499012	0.236392	1
Sphingobacteriaceae	-0.722921	0.320016	0.67	0.962482	0.308251	0.11	-0.519242	0.29888	1
Campylobacteraceae	-0.828329	0.21214	0	-0.493364	0.266441	0	0.0262395	0.223031	0
JG30-KF-CM45	-0.00631029	0.189745	0	0.136456	0.300962	0	0.64228	0.185766	0
Trueperaceae	1.38757	0.266842	0	-0.391805	0.213983	0	0.297798	0.185057	0
Bacillaceae	1.2314	0.341207	0.01	0.856014	0.356396	0.78	-1.36637	0.293594	0
Planococcaceae	-2.5119	0.282073	0	0.487229	0.201451	0.76	-1.59957	0.285118	0
Erysipelatoclostridiaceae	-1.20777	0.215099	0	-0.472744	0.31744	0	0.130726	0.25934	0
Erysipelotrichaceae	-3.38605	0.276242	0	-0.931399	0.176398	0	1.23443	0.193927	0
Exiguobacteraceae	0.581893	0.32133	0	1.19511	0.417402	0	-0.327233	0.227072	0
Aerococcaceae	-2.16646	0.259203	0	0.185497	0.170552	1	0.682964	0.211568	0.06
Carnobacteriaceae	-1.44898	0.301934	0	0.462231	0.196184	0.83	-0.461403	0.325923	1
Enterococcaceae	-1.38584	0.255551	0	0.39736	0.357267	0	0.326561	0.322239	0
Lactobacillaceae	-2.86314	0.29065	0	-0.615644	0.200292	0.13	0.386196	0.227189	1
Streptococcaceae	0.00478898	0.203049	1	-0.401248	0.213764	1	-0.421415	0.299483	1
Gemellaceae	1.33856	0.331459	0	0.105365	0.313878	0	-0.250789	0.231685	0
Staphylococcaceae	2.00946	0.184036	0	0.178866	0.18221	1	-1.08591	0.287614	0.01
Thermoactinomycetaceae	0.310992	0.294688	1	0.946203	0.314129	0.15	-0.0311652	0.238662	1
Christensenellaceae	-2.28401	0.220201	0	0.0162253	0.30813	0	-0.702292	0.272038	0
Clostridiaceae	-2.63547	0.192778	0	-1.17102	0.185986	0	1.42223	0.165238	0
Lachnospiraceae	-2.62415	0.291487	0	-0.51932	0.219093	0.83	0.404185	0.168804	0.57
[Eubacterium] coprostanoligenes group	-1.69181	0.210682	0	0.491105	0.296462	0	-0.319834	0.2418	0
Butyricicoccaceae	-3.28323	0.208486	0	-0.636758	0.312504	0	-0.187054	0.353804	0
Oscillospiraceae	-3.29293	0.25533	0	0.773076	0.210484	0.02	-1.20093	0.284208	0
Ruminococcaceae	-2.02104	0.319968	0	0.00892336	0.249117	1	-0.859655	0.339972	0.42
Peptococcaceae	-0.860993	0.207865	0	-0.532686	0.251623	0	0.868127	0.266225	0
Anaerovoracaceae	-2.10218	0.222535	0	-0.0238291	0.291403	1	-0.0531523	0.270823	1
Family XI	1.44376	0.235989	0	0.137232	0.241118	1	0.157159	0.3145	1
Peptostreptococcaceae	-2.60743	0.192914	0	-0.749603	0.154435	0	1.43022	0.166906	0
Acidaminococcaceae	-1.02869	0.223959	0	-0.973049	0.260791	0	0.101216	0.261841	0
Selenomonadaceae	-2.7131	0.225801	0	-0.109745	0.356923	0	-0.95699	0.291118	0
Veillonellaceae	-3.16086	0.203632	0	-0.751294	0.317313	0	-0.551786	0.323031	0
Fusobacteriaceae	-0.278787	0.176483	0	0.280091	0.287543	0	1.23876	0.24216	0
Acetobacteraceae	0.367785	0.218039	1	0.532807	0.263613	1	0.769451	0.180816	0
Caulobacteraceae	2.97639	0.314049	0	0.703946	0.296913	0.83	-0.0663922	0.275066	1
Beijerinckiaceae	1.7603	0.335792	0	1.20701	0.268386	0	-0.861889	0.248911	0.03
Devosiaceae	0.0949481	0.215715	0	0.582708	0.289956	0	0.546615	0.188113	0
Rhizobiaceae	0.536663	0.371086	1	1.094	0.288321	0.01	-0.931502	0.302006	0.09
Rhodobacteraceae	1.61269	0.366999	0	0.283127	0.365042	1	-3.01404	0.317391	0
Mitochondria	0.156258	0.305904	1	-0.418694	0.287393	1	1.86858	0.322099	0
Sphingomonadaceae	-0.136524	0.290946	1	0.604545	0.207501	0.2	-1.75514	0.304014	0
Comamonadaceae	0.077461	0.225466	0	-0.00392439	0.277143	0	0.498107	0.19383	0
Neisseriaceae	0.945069	0.301687	0	0.0953703	0.288765	0	0.175465	0.209135	0
Oxalobacteraceae	-0.554271	0.33255	1	0.895023	0.351112	0.55	-0.450428	0.310037	1
Enterobacteriaceae	-0.521039	0.391838	0	-0.532917	0.370573	0	-0.773577	0.312043	0
Erwiniaceae	-0.464697	0.320852	1	0.107313	0.363252	1	-0.0322375	0.293805	1
Pasteurellaceae	1.52766	0.322164	0	-0.104023	0.327203	0	-0.0404199	0.225321	0
Succinivibrionaceae	-0.780174	0.199006	0	-0.0562856	0.274445	0	0.127697	0.215951	0
Moraxellaceae	0.699772	0.221311	0.05	0.66825	0.203123	0.06	-1.02188	0.280887	0.01
Pseudomonadaceae	-0.489825	0.34582	1	0.499141	0.322782	1	-1.00767	0.272879	0.01
Xanthomonadaceae	0.145414	0.189936	1	-0.0357352	0.22118	1	1.01549	0.206553	0
Chlamydiaceae	-0.0479624	0.155453	0	-0.248059	0.164012	0	1.83946	0.264412	0

## Sheet: ST6_ANCOM.BC.Family_level_SUH
	CFH LFC	CFH SE	CFH q_val	PFH LFC	PFH SE	PFH q_val
Actinomycetaceae	-1.13918	0.333092	0.03	-0.539587	0.286706	1
Bifidobacteriaceae	0.277794	0.388306	1	0.94143	0.346172	0.21
Corynebacteriaceae	-1.85861	0.25353	0	-1.23272	0.219587	0
Dietziaceae	0.376359	0.439123	1	0.0331852	0.372242	1
Nocardiaceae	0.768881	0.339029	0.61	0.431031	0.301023	1
Geodermatophilaceae	-1.13521	0.362128	0	-1.323	0.303022	0
Nakamurellaceae	-1.44827	0.314169	0	-0.532606	0.267815	0
Brevibacteriaceae	1.69386	0.328425	0	0.295768	0.352434	1
Dermabacteraceae	-0.512012	0.413146	1	-0.851978	0.357216	0.5
Intrasporangiaceae	0.744563	0.392683	1	-0.0988918	0.379962	1
Microbacteriaceae	1.10931	0.409319	0.22	0.718711	0.379631	1
Micrococcaceae	-1.80036	0.2733	0	-1.74087	0.247949	0
Nocardioidaceae	-0.97823	0.377874	0.28	-1.14148	0.334791	0.02
Pseudonocardiaceae	1.42515	0.307329	0	0.584038	0.224797	0
Streptomycetaceae	-0.92714	0.31837	0.12	-0.259827	0.253205	1
Coriobacteriaceae	0.305579	0.304768	0	0.96768	0.213578	0
Muribaculaceae	1.83676	0.319741	0	3.38517	0.206665	0
Prevotellaceae	0.272792	0.321999	0	1.08367	0.237321	0
Rikenellaceae	0.605368	0.317265	0	1.51937	0.237809	0
Chitinophagaceae	-1.69024	0.355233	0	-0.902138	0.31776	0
Hymenobacteraceae	-0.454236	0.363133	1	0.104668	0.289744	1
Spirosomaceae	0.793326	0.327497	0.43	0.638109	0.242233	0.26
Weeksellaceae	0.637211	0.324033	1	0.236296	0.239333	1
Sphingobacteriaceae	1.04497	0.351209	0.1	0.722921	0.320016	0.67
Campylobacteraceae	-0.305468	0.243929	0	0.828329	0.21214	0
JG30-KF-CM45	-0.497668	0.322778	0	0.00631029	0.189745	0
Trueperaceae	-2.41981	0.2907	0	-1.38757	0.266842	0
Bacillaceae	-1.01582	0.374836	0.22	-1.2314	0.341207	0.01
Planococcaceae	2.3587	0.297013	0	2.5119	0.282073	0
Erysipelatoclostridiaceae	0.0945976	0.30475	0	1.20777	0.215099	0
Erysipelotrichaceae	1.81421	0.291527	0	3.38605	0.276242	0
Exiguobacteraceae	-0.0272169	0.473599	0	-0.581893	0.32133	0
Aerococcaceae	1.71153	0.280152	0	2.16646	0.259203	0
Carnobacteriaceae	1.27078	0.29031	0	1.44898	0.301934	0
Enterococcaceae	1.14277	0.340547	0	1.38584	0.255551	0
Lactobacillaceae	1.60706	0.316247	0	2.86314	0.29065	0
Streptococcaceae	-1.04647	0.251457	0	-0.00478898	0.203049	1
Gemellaceae	-1.87363	0.384717	0	-1.33856	0.331459	0
Staphylococcaceae	-2.47103	0.193572	0	-2.00946	0.184036	0
Thermoactinomycetaceae	-0.00522258	0.353432	1	-0.310992	0.294688	1
Christensenellaceae	1.6598	0.292612	0	2.28401	0.220201	0
Clostridiaceae	0.824014	0.239487	0.02	2.63547	0.192778	0
Lachnospiraceae	1.4644	0.34294	0	2.62415	0.291487	0
[Eubacterium] coprostanoligenes group	1.54248	0.284877	0	1.69181	0.210682	0
Butyricicoccaceae	2.00604	0.332447	0	3.28323	0.208486	0
Oscillospiraceae	3.42558	0.214672	0	3.29293	0.25533	0
Ruminococcaceae	1.38953	0.35446	0	2.02104	0.319968	0
Peptococcaceae	-0.312126	0.239659	0	0.860993	0.207865	0
Anaerovoracaceae	1.43792	0.280932	0	2.10218	0.222535	0
Family XI	-1.94696	0.282892	0	-1.44376	0.235989	0
Peptostreptococcaceae	1.2174	0.213135	0	2.60743	0.192914	0
Acidaminococcaceae	-0.584791	0.224786	0	1.02869	0.223959	0
Selenomonadaceae	1.96292	0.361766	0	2.7131	0.225801	0
Veillonellaceae	1.76913	0.344764	0	3.16086	0.203632	0
Fusobacteriaceae	-0.0815551	0.293293	0	0.278787	0.176483	0
Acetobacteraceae	-0.475412	0.313316	1	-0.367785	0.218039	1
Caulobacteraceae	-2.91288	0.346112	0	-2.97639	0.314049	0
Beijerinckiaceae	-1.19373	0.347103	0.02	-1.7603	0.335792	0
Devosiaceae	-0.152674	0.322205	0	-0.0949481	0.215715	0
Rhizobiaceae	-0.0830923	0.367603	1	-0.536663	0.371086	1
Rhodobacteraceae	-1.96999	0.380792	0	-1.61269	0.366999	0
Mitochondria	-1.21539	0.356604	0.03	-0.156258	0.305904	1
Sphingomonadaceae	0.100636	0.303268	1	0.136524	0.290946	1
Comamonadaceae	-0.721819	0.311729	0	-0.077461	0.225466	0
Neisseriaceae	-1.49013	0.359618	0	-0.945069	0.301687	0
Oxalobacteraceae	0.808861	0.388489	0.93	0.554271	0.33255	1
Enterobacteriaceae	-0.652311	0.461845	0	0.521039	0.391838	0
Erwiniaceae	-0.0684235	0.39049	1	0.464697	0.320852	1
Pasteurellaceae	-2.27211	0.394432	0	-1.52766	0.322164	0
Succinivibrionaceae	0.0834551	0.264383	0	0.780174	0.199006	0
Moraxellaceae	-0.671955	0.245334	0.2	-0.699772	0.221311	0.05
Pseudomonadaceae	0.348533	0.380829	1	0.489825	0.34582	1
Xanthomonadaceae	-0.821583	0.252154	0.04	-0.145414	0.189936	1
Chlamydiaceae	-0.84053	0.172002	0	0.0479624	0.155453	0

## Sheet: ST7_ANCOM.BC.Genus_level_CFH
	SUH LFC	SUH SE	SUH q_val	PFH LFC	PFH SE	PFH q_val	CS LFC	CS SE	CS q_val
Trueperella	0.270485	0.236851	0	-0.0795888	0.247145	0	0.800682	0.325752	0
Bifidobacterium	-1.10329	0.349607	0.16	-0.32622	0.290465	1	0.815253	0.400018	1
Gardnerella	1.76689	0.310756	0	0.608282	0.250498	0	0.842265	0.206225	0
Corynebacterium	1.80487	0.241213	0	-0.116849	0.213211	1	1.89947	0.234402	0
Dietzia	-0.430099	0.429122	1	-1.08591	0.372938	0.49	1.16415	0.406882	0.41
Rhodococcus	-0.822621	0.339336	1	-1.08059	0.302093	0.05	0.8993	0.409027	1
Blastococcus	1.64524	0.358217	0	-0.161131	0.286997	0	0.19725	0.293099	0
Klenkia	0.747708	0.311396	0	-0.66115	0.257687	0	0.611319	0.338538	0
Nakamurella	1.39453	0.31039	0	0.172931	0.257562	0	0.538042	0.249278	0
Brevibacterium	-1.7476	0.319863	0	-2.14082	0.254497	0	1.51035	0.306646	0
Brachybacterium	-0.414463	0.437776	1	-0.986945	0.390945	1	1.56469	0.405739	0.01
Dermabacter	2.19354	0.333707	0	-0.212842	0.21618	0	0.510035	0.242021	0
Knoellia	-1.06075	0.390678	0.58	-1.62528	0.334986	0	-0.583018	0.424072	1
Ornithinibacter	0.703204	0.365856	0	-0.44678	0.32774	0	0.330193	0.371448	0
Clavibacter	0.295439	0.40229	0	-0.545226	0.372853	0	-0.0835495	0.395801	0
Curtobacterium	-1.21315	0.409896	0.29	-1.03806	0.385636	0.95	0.452552	0.469004	1
Microterricola	-0.800389	0.425553	1	-0.680576	0.393421	1	-0.193596	0.485002	1
Rathayibacter	0.130802	0.396135	0	-0.399921	0.361401	0	0.253692	0.426805	0
Arthrobacter	-0.453059	0.47509	0	-0.77209	0.448764	0	-0.494435	0.502025	0
Citricoccus	1.39656	0.485746	0	-0.656505	0.374555	0	-0.192722	0.375509	0
Glutamicibacter	-1.6834	0.359068	0	-1.66913	0.351094	0	-0.0369526	0.430442	1
Kocuria	0.779278	0.318749	1	-1.68873	0.267047	0	0.470727	0.368821	1
Micrococcus	2.31366	0.34494	0	-0.60399	0.340475	1	-3.83742	0.401292	0
Rothia	1.34831	0.390846	0	0.363987	0.351031	0	-1.07797	0.357552	0
Aeromicrobium	0.72329	0.325003	0	-0.39862	0.270089	0	1.75988	0.394614	0
Marmoricola	0.841747	0.33991	0	-0.618806	0.280698	0	-0.021153	0.29986	0
Nocardioides	1.19698	0.409033	0.32	-0.568929	0.386613	1	-0.971369	0.413149	1
Saccharopolyspora	-1.47889	0.308881	0	-1.58385	0.32747	0	1.95677	0.491143	0
Streptomyces	0.8734	0.307895	0.41	-0.0754222	0.26094	1	1.91308	0.396853	0
Collinsella	-0.35932	0.282441	0	-0.0806347	0.300185	0	-0.397079	0.289066	0
Prevotella_9	0.195636	0.271569	0	0.174069	0.290387	0	0.157877	0.278243	0
Prevotellaceae UCG-003	0.183103	0.265999	0	0.0428657	0.287071	0	0.145344	0.272701	0
Rikenellaceae RC9 gut group	-0.659108	0.287496	0	0.171268	0.318635	0	-0.696868	0.294099	0
Hymenobacter	0.400495	0.363456	1	-0.183832	0.333392	1	2.28517	0.476664	0
Dyadobacter	-0.847067	0.326196	0.79	-0.897953	0.32969	0.87	0.944574	0.452576	1
Chryseobacterium	-0.690951	0.323101	1	-1.14365	0.315962	0.05	0.839044	0.446755	1
Pedobacter	-1.09871	0.353423	0.19	-1.06478	0.324258	0.15	1.58571	0.459614	0.06
Campylobacter	0.251728	0.221283	0	0.391061	0.249148	0	0.213968	0.228275	0
Truepera	2.36607	0.287455	0	0.289503	0.218119	0	0.711351	0.253117	0
Bacillus	0.962077	0.376543	0.88	-0.958317	0.368104	1	1.01128	0.403364	1
Chryseomicrobium	-0.181256	0.375739	0	-0.929899	0.360338	0	-0.616066	0.362379	0
Kurthia	-1.51158	0.346614	0	0.0266258	0.371403	0	-1.29165	0.378716	0
Lysinibacillus	-1.2742	0.297661	0	-0.101285	0.31994	0	-1.31196	0.304223	0
Planococcus	-0.778844	0.365476	0	-1.17938	0.362174	0	-0.347906	0.429785	0
Rummeliibacillus	0.527315	0.294879	1	0.0330734	0.293119	1	0.701493	0.328684	1
Solibacillus	-1.11447	0.420141	0.68	-1.0677	0.429249	1	-1.06485	0.441469	1
Sporosarcina	0.360591	0.411583	0	-0.265895	0.39579	0	0.373627	0.444944	0
Catenibacterium	-0.148338	0.277053	0	0.370441	0.297698	0	-0.186097	0.283701	0
Catenisphaera	-0.590429	0.258081	0	0.620091	0.263943	0	-0.445344	0.276977	0
Holdemanella	-1.48394	0.299435	0	0.553301	0.293681	0	-1.55207	0.30442	0
Solobacterium	-0.856362	0.291555	0	0.852733	0.28203	0	-1.00532	0.284751	0
Turicibacter	-1.75243	0.286022	0	0.845336	0.185678	0	1.22208	0.251068	0
Exiguobacterium	-0.0265237	0.46552	0	-1.29741	0.41994	0	-1.30218	0.454176	0
Abiotrophia	1.43962	0.290009	0	-0.13442	0.21765	0	0.479908	0.237078	0
Aerococcus	-2.41988	0.287711	0	-0.362398	0.158725	1	0.575016	0.274393	1
Aerosphaera	-0.0655438	0.32548	0	-0.554473	0.321958	0	0.855887	0.427355	0
Eremococcus	1.87143	0.315981	0	0.181792	0.211218	0	0.664936	0.210001	0
Facklamia	-2.47604	0.276558	0	-0.177667	0.186649	1	1.29305	0.314661	0.01
Globicatella	-1.43644	0.323681	0	0.284342	0.342448	1	-1.19667	0.369562	0.13
Ignavigranum	-0.923903	0.253329	0.03	-0.0538169	0.279536	1	0.804099	0.409926	1
Alloiococcus	-0.876648	0.35309	0	0.416253	0.400071	0	0.268079	0.447507	0
Atopostipes	-2.49691	0.217191	0	-0.382415	0.252501	1	-0.759889	0.374542	1
Carnobacterium	-1.75931	0.320349	0	-1.80535	0.30401	0	-0.0839235	0.42233	1
Dolosigranulum	1.38237	0.352006	0	-0.422234	0.268187	0	0.160884	0.294562	0
Granulicatella	2.0092	0.352511	0	-0.0328013	0.307429	0	-0.115268	0.304891	0
Jeotgalibaca	-2.81846	0.19076	0	-0.422766	0.212451	0	-0.678171	0.335739	0
Enterococcus	-1.08794	0.322942	0	-0.407998	0.347838	0	-1.03517	0.343253	0
Companilactobacillus	-0.0246594	0.270158	0	0.50661	0.317897	0	0.444498	0.328841	0
Fructilactobacillus	0.300767	0.312831	0	0.300699	0.329821	0	0.0218666	0.305641	0
HT002	-2.82472	0.274861	0	0.765558	0.254498	0.36	-2.87366	0.293765	0
Lactiplantibacillus	-0.044169	0.318163	0	0.226082	0.348154	0	0.784935	0.402347	0
Lactobacillus	-1.50453	0.367275	0.01	0.779813	0.242285	0.19	-3.74705	0.350027	0
Latilactobacillus	1.58112	0.338403	0	0.136436	0.281119	0	0.573057	0.303431	0
Leuconostoc	-0.0581194	0.337471	1	0.0876489	0.336635	1	0.609381	0.428643	1
Ligilactobacillus	-0.244381	0.280968	0	0.225944	0.30665	0	0.463462	0.383208	0
Limosilactobacillus	-0.961325	0.342396	0	0.873161	0.364284	0	-0.752106	0.390034	0
Pediococcus	0.370884	0.277718	1	0.102095	0.311095	1	1.36345	0.386761	0.05
Weissella	-2.95041	0.254768	0	-0.299139	0.224388	1	0.565716	0.332186	1
Lactococcus	2.29752	0.343178	0	-0.0317077	0.292046	1	0.0338187	0.335576	1
Streptococcus	0.929859	0.235349	0.01	0.302317	0.20555	1	-2.85234	0.353163	0
Gemella	1.81989	0.374617	0	-0.207667	0.315348	0	-0.461225	0.316016	0
Jeotgalicoccus	-2.71548	0.281156	0	-0.798288	0.251098	0.21	1.24941	0.306383	0.01
Macrococcus	-0.555946	0.366191	0	-1.04737	0.336586	0	-1.06065	0.346153	0
Nosocomiicoccus	-1.12334	0.375689	0.27	0.924325	0.374994	1	0.776371	0.468035	1
Salinicoccus	-0.227242	0.304675	0	-0.753345	0.304214	0	1.6	0.444681	0
Staphylococcus	2.73993	0.206071	0	-0.320377	0.206656	1	1.68351	0.238661	0
Laceyella	0.918457	0.294663	0	-0.10103	0.262059	0	1.93988	0.412168	0
Thermoactinomyces	-0.285788	0.337763	1	-1.07114	0.311061	0.09	2.08668	0.416569	0
Christensenellaceae R-7 group	-1.71354	0.276412	0	-0.118528	0.296662	0	-1.07347	0.362182	0
Clostridium sensu stricto 1	-0.893732	0.219429	0.01	1.07277	0.164695	0	-0.646246	0.22762	0.43
Clostridium sensu stricto 13	0.956451	0.308029	0	0.04737	0.274384	0	0.541375	0.304329	0
Clostridium sensu stricto 6	0.799809	0.180093	0	0.272424	0.19216	0	0.726625	0.182415	0
Sarcina	0.451831	0.245574	0	0.55126	0.268972	0	0.304243	0.242103	0
[Eubacterium] hallii group	-0.556666	0.361843	0	0.595146	0.335972	0	-1.35508	0.336911	0
[Eubacterium] ruminantium group	0.267604	0.257922	0	0.110507	0.269797	0	0.197854	0.262625	0
[Ruminococcus] gauvreauii group	-1.24788	0.332566	0	0.526756	0.313604	0	-1.67514	0.317748	0
[Ruminococcus] torques group	0.335588	0.30532	0	0.307151	0.306568	0	0.0461773	0.288858	0
Agathobacter	-1.03739	0.435768	0	0.54016	0.376988	0	-2.81716	0.385673	0
Blautia	-0.897989	0.39948	0	0.426918	0.319662	0	-2.76932	0.324754	0
Cellulosilyticum	-0.00224676	0.27779	0	1.28814	0.298534	0	1.45506	0.393576	0
Coprococcus	-2.3689	0.321128	0	0.328026	0.264437	0	-3.10022	0.282094	0
Dorea	-0.918012	0.384077	0	0.513786	0.341882	0	-1.82155	0.346189	0
Epulopiscium	0.72964	0.188653	0	0.352629	0.211032	0	0.646581	0.189097	0
Frisingicoccus	-0.185501	0.240431	0	0.172437	0.265574	0	-0.22326	0.247281	0
Fusicatenibacter	1.19852	0.335688	0	0.0956072	0.284823	0	-0.0383658	0.276719	0
Lachnospira	-0.0100923	0.279914	0	0.279545	0.296262	0	-0.0478516	0.286549	0
Lachnospiraceae AC2044 group	-0.0502256	0.26636	0	0.548825	0.287132	0	-0.11555	0.271397	0
Lachnospiraceae ND3007 group	-0.252537	0.334157	0	0.00302867	0.327495	0	-0.904393	0.312001	0
Lachnospiraceae NK3A20 group	-0.384605	0.360412	0	-1.15922	0.342148	0	2.06234	0.479523	0
Lachnospiraceae UCG-007	-0.671639	0.353766	0	1.99949	0.321381	0	-1.33427	0.327538	0
Lachnospiraceae XPB1014 group	-0.79024	0.265288	0	0.431032	0.284312	0	-0.770434	0.275225	0
Marvinbryantia	-0.598911	0.303832	0	0.194218	0.321289	0	-0.648425	0.310636	0
Oribacterium	-1.09922	0.310164	0	0.103607	0.334835	0	-1.18057	0.312424	0
Shuttleworthia	0.0815537	0.250191	0	0.229597	0.269759	0	0.0437944	0.25698	0
UCG-008	-0.0940174	0.28141	0	0.38712	0.307241	0	-0.0955396	0.290106	0
NK4A214 group	-0.539076	0.303529	0	0.412854	0.332111	0	-0.615065	0.307515	0
Oscillospira	0.169825	0.25616	0	0.240101	0.282146	0	0.132066	0.262915	0
UCG-002	-1.04711	0.311579	0	0.207075	0.326044	0	-1.25747	0.305247	0
UCG-005	-3.40553	0.178522	0	-1.48366	0.217103	0	-3.01187	0.310539	0
Faecalibacterium	-1.06925	0.396013	0	-0.121697	0.361707	0	-2.35897	0.350309	0
Fournierella	-0.220188	0.25201	0	0.0740754	0.267883	0	-0.257947	0.258788	0
Incertae Sedis	-0.200143	0.2433	0	-0.056547	0.256128	0	-0.237903	0.250132	0
Ruminococcus	-1.17764	0.343225	0.06	-0.855369	0.269773	0.22	-0.858099	0.423326	1
Subdoligranulum	-0.931154	0.38677	0	0.840633	0.346504	0	-2.04783	0.35361	0
Peptococcus	0.258385	0.219246	0	0.430383	0.235359	0	0.140735	0.219172	0
Family XIII AD3011 group	-0.661783	0.268576	0	0.383105	0.284824	0	-0.775567	0.270285	0
Mogibacterium	-0.883359	0.250926	0	-0.683909	0.269953	0	0.818431	0.366274	0
Anaerococcus	1.72985	0.367247	0	-0.0400061	0.318535	1	-0.252419	0.480488	1
Ezakiella	1.73067	0.307806	0	-0.284155	0.206168	0	0.428066	0.239425	0
Fenollaria	1.43452	0.350748	0	-0.426864	0.268712	0	-0.0116276	0.290829	0
Finegoldia	3.3306	0.367186	0	-0.456341	0.354238	0	-1.4393	0.367403	0
Gallicola	0.0281223	0.284646	0	-0.352466	0.27857	0	1.84915	0.375521	0
Helcococcus	-0.568442	0.288891	0	0.434472	0.304121	0	-0.712352	0.288168	0
Peptoniphilus	1.88936	0.391278	0	-0.606903	0.326779	1	-0.625619	0.351171	1
W5053	-1.00168	0.306099	0	-0.335574	0.328286	0	0.957852	0.40984	0
Intestinibacter	-0.172146	0.379245	0	1.5707	0.299061	0	-1.75168	0.326822	0
Paeniclostridium	-3.6275	0.287849	0	-3.78147	0.300748	0	2.90618	0.319033	0
Romboutsia	-1.42932	0.241226	0	0.324235	0.161446	1	1.71993	0.225334	0
Terrisporobacter	-1.20703	0.268003	0	1.27691	0.169849	0	-4.27412	0.342568	0
Phascolarctobacterium	0.53105	0.208785	0	0.870747	0.253198	0	0.493291	0.21589	0
Anaerovibrio	-1.72935	0.33248	0	0.0583286	0.341391	0	-1.86619	0.336429	0
Mitsuokella	-0.883195	0.307445	0	-0.596452	0.327501	0	-0.980512	0.310131	0
Dialister	-0.767769	0.318073	0	0.0825995	0.3266	0	-0.91579	0.316755	0
Megasphaera	-1.5688	0.299496	0	0.766221	0.289011	0	-1.66851	0.299916	0
Fusobacterium	0.0278145	0.290307	0	-0.382394	0.290956	0	1.34023	0.393276	0
Roseomonas	0.421671	0.312258	1	-0.635109	0.272813	1	1.45739	0.387121	0.02
Brevundimonas	0.159529	0.33948	1	-0.917918	0.302201	0.33	1.00158	0.397367	1
Caulobacter	3.26271	0.295369	0	0.180093	0.17968	0	0.739699	0.18404	0
1174-901-12	1.29003	0.279397	0	-0.0459939	0.213945	0	0.581872	0.232703	0
Methylobacterium-Methylorubrum	1.10955	0.350039	0.16	-1.30209	0.285871	0	1.0648	0.377269	0.45
Devosia	0.0989329	0.321632	0	-0.685011	0.300248	0	2.08644	0.430025	0
Allorhizobium-Neorhizobium-Pararhizobium-Rhizobium	-1.07834	0.357711	0.25	-1.45727	0.315919	0	1.64639	0.393763	0
Aureimonas	-0.696905	0.318743	1	-1.28465	0.291588	0	1.55377	0.407455	0.02
Paracoccus	1.91625	0.374257	0	-0.38543	0.373251	1	-0.727213	0.40174	1
Novosphingobium	0.515622	0.275893	0	-0.386875	0.243634	0	1.49768	0.374086	0
Sphingomonas	-0.18481	0.315389	1	-0.708641	0.227876	0.27	1.03131	0.334558	0.22
Variovorax	0.668078	0.305352	0	-0.0983781	0.28053	0	1.90954	0.412134	0
Neisseria	1.43639	0.344866	0	-0.197673	0.284551	0	-0.030006	0.293209	0
Massilia	-0.862602	0.386764	1	-0.997326	0.363083	0.82	0.879799	0.481828	1
Escherichia-Shigella	-1.11858	0.302941	0	0.33454	0.290071	0	-1.30506	0.30827	0
Shimwellia	2.2263	0.475491	0	0.295086	0.415807	0	0.0399709	0.371104	0
Pantoea	0.0146829	0.391332	1	-0.209615	0.373422	1	1.43903	0.48137	0.29
Haemophilus	2.21837	0.382703	0	0.00172046	0.3259	0	-0.0451758	0.329932	0
Succinivibrio	-0.137196	0.244975	0	-0.0460169	0.260306	0	-0.102696	0.259806	0
Acinetobacter	0.229432	0.315152	1	-0.77076	0.238972	0.19	-1.14749	0.387374	0.31
Enhydrobacter	2.37198	0.305051	0	-0.730754	0.295853	0	-2.41689	0.310202	0
Moraxella	-0.570103	0.402663	0	0.0360959	0.377941	0	-1.1748	0.369973	0
Psychrobacter	-3.21832	0.296978	0	-0.781393	0.244707	0.21	0.933255	0.358405	0.84
Pseudomonas	-0.402273	0.381493	1	-0.601444	0.331684	1	0.319083	0.444108	1
Stenotrophomonas	0.767842	0.242818	0.16	-0.0665673	0.218874	1	1.67007	0.3574	0
Chlamydia	0.78679	0.150775	0	0.145757	0.150663	0	0.699509	0.152725	0

## Sheet: ST8_ANCOM.BC.Genus_level_PFH
	SUH LFC	SUH SE	SUH q_val	CFH LFC	CFH SE	CFH q_val	PS LFC	PS SE	PS q_val
Trueperella	0.502104	0.155505	0	0.0795888	0.247145	0	0.638486	0.187239	0
Bifidobacterium	-0.625036	0.27311	1	0.32622	0.290465	1	-0.0251201	0.272395	1
Gardnerella	1.31064	0.325893	0	-0.608282	0.250498	0	0.192032	0.220206	0
Corynebacterium	2.07375	0.192732	0	0.116849	0.213211	1	-0.156969	0.246208	1
Dietzia	0.80784	0.349845	1	1.08591	0.372938	0.49	0.39004	0.289473	1
Rhodococcus	0.409994	0.287729	1	1.08059	0.302093	0.05	-0.757092	0.22407	0.08
Blastococcus	1.9584	0.276514	0	0.161131	0.286997	0	0.455297	0.171686	0
Klenkia	1.56089	0.211566	0	0.66115	0.257687	0	0.605357	0.129809	0
Nakamurella	1.37363	0.250789	0	-0.172931	0.257562	0	0.461653	0.167195	0
Brevibacterium	0.545257	0.331645	1	2.14082	0.254497	0	-1.02854	0.300002	0.07
Brachybacterium	0.724511	0.359884	1	0.986945	0.390945	1	-0.487627	0.299858	1
Dermabacter	2.55841	0.267331	0	0.212842	0.21618	0	0.70407	0.113117	0
Knoellia	0.716562	0.378578	1	1.62528	0.334986	0	-1.41729	0.30027	0
Ornithinibacter	1.30201	0.210368	0	0.44678	0.32774	0	0.673769	0.149933	0
Clavibacter	0.992695	0.262045	0	0.545226	0.372853	0	0.369539	0.194284	0
Curtobacterium	-0.0230561	0.333864	1	1.03806	0.385636	0.95	-0.884157	0.268487	0.11
Microterricola	0.0322169	0.325046	1	0.680576	0.393421	1	-0.991667	0.243574	0.01
Rathayibacter	0.682752	0.292618	0	0.399921	0.361401	0	-0.373917	0.210035	0
Arthrobacter	0.471061	0.354181	0	0.77209	0.448764	0	-0.966713	0.272799	0
Citricoccus	2.20509	0.360894	0	0.656505	0.374555	0	0.521089	0.175338	0
Glutamicibacter	0.137762	0.277426	1	1.66913	0.351094	0	-0.414412	0.23963	1
Kocuria	2.62004	0.338607	0	1.68873	0.267047	0	-0.960312	0.294581	0.12
Micrococcus	3.06968	0.29096	0	0.60399	0.340475	1	-2.94118	0.292145	0
Rothia	1.13635	0.310944	0	-0.363987	0.351031	0	0.407287	0.282219	0
Aeromicrobium	1.27394	0.215932	0	0.39862	0.270089	0	0.747985	0.136299	0
Marmoricola	1.61258	0.242132	0	0.618806	0.280698	0	0.514814	0.147093	0
Nocardioides	1.91793	0.314987	0	0.568929	0.386613	1	-0.762496	0.250142	0.23
Saccharopolyspora	0.256987	0.20539	0	1.58385	0.32747	0	0.244028	0.22172	0
Streptomyces	1.10085	0.23257	0	0.0754222	0.26094	1	0.749683	0.186266	0.01
Collinsella	-0.126655	0.180422	0	0.0806347	0.300185	0	1.16281	0.23835	0
Prevotella_9	0.173597	0.179289	0	-0.174069	0.290387	0	0.359396	0.197904	0
Prevotellaceae UCG-003	0.292267	0.181608	0	-0.0428657	0.287071	0	0.313329	0.194313	0
Rikenellaceae RC9 gut group	-0.678347	0.205347	0	-0.171268	0.318635	0	-0.673581	0.212768	0
Hymenobacter	0.736357	0.274723	0.42	0.183832	0.333392	1	-0.0498209	0.227464	1
Dyadobacter	0.202916	0.226774	1	0.897953	0.32969	0.87	-0.145115	0.2096	1
Chryseobacterium	0.604729	0.222851	0.39	1.14365	0.315962	0.05	0.4776	0.217438	1
Pedobacter	0.118104	0.308814	1	1.06478	0.324258	0.15	-0.540654	0.286122	1
Campylobacter	0.0126961	0.177973	0	-0.391061	0.249148	0	0.00482744	0.182281	0
Truepera	2.2286	0.249955	0	-0.289503	0.218119	0	0.276386	0.154678	0
Bacillus	2.07242	0.328923	0	0.958317	0.368104	1	-1.38778	0.275024	0
Chryseomicrobium	0.900673	0.254761	0	0.929899	0.360338	0	0.257824	0.199892	0
Kurthia	-1.38618	0.220303	0	-0.0266258	0.371403	0	-0.66852	0.271137	0
Lysinibacillus	-1.02089	0.192987	0	0.101285	0.31994	0	-0.913574	0.211977	0
Planococcus	0.552563	0.163873	0	1.17938	0.362174	0	0.621481	0.197469	0
Rummeliibacillus	0.646271	0.209928	0.13	-0.0330734	0.293119	1	0.70369	0.219153	0.14
Solibacillus	0.105259	0.23353	1	1.0677	0.429249	1	0.124709	0.240398	1
Sporosarcina	0.778516	0.275426	0	0.265895	0.39579	0	0.0599978	0.223337	0
Catenibacterium	-0.36675	0.184123	0	-0.370441	0.297698	0	0.109314	0.219642	0
Catenisphaera	-1.05849	0.174791	0	-0.620091	0.263943	0	0.0141969	0.231712	0
Holdemanella	-1.88521	0.178141	0	-0.553301	0.293681	0	-0.10686	0.263864	0
Solobacterium	-1.55706	0.178405	0	-0.852733	0.28203	0	-0.39348	0.239075	0
Turicibacter	-2.44574	0.259103	0	-0.845336	0.185678	0	1.23867	0.182349	0
Exiguobacterium	1.42292	0.304236	0	1.29741	0.41994	0	-0.348645	0.202838	0
Abiotrophia	1.72607	0.22541	0	0.13442	0.21765	0	0.631956	0.130889	0
Aerococcus	-1.90545	0.251327	0	0.362398	0.158725	1	0.58169	0.173204	0.09
Aerosphaera	0.640959	0.14377	0	0.554473	0.321958	0	0.948122	0.189531	0
Eremococcus	1.84167	0.273843	0	-0.181792	0.211218	0	0.54045	0.142429	0
Facklamia	-2.14634	0.24531	0	0.177667	0.186649	1	0.673598	0.197025	0.07
Globicatella	-1.56875	0.227696	0	-0.284342	0.342448	1	-0.0288478	0.308347	1
Ignavigranum	-0.718056	0.200671	0.02	0.0538169	0.279536	1	0.636606	0.259985	1
Alloiococcus	-1.14087	0.252852	0	-0.416253	0.400071	0	0.549668	0.355444	0
Atopostipes	-1.96246	0.21684	0	0.382415	0.252501	1	0.0134264	0.305782	1
Carnobacterium	0.198068	0.266556	1	1.80535	0.30401	0	-0.113625	0.227513	1
Dolosigranulum	1.95663	0.254995	0	0.422234	0.268187	0	0.54417	0.128859	0
Granulicatella	2.19403	0.286703	0	0.0328013	0.307429	0	-0.0864814	0.199908	0
Jeotgalibaca	-2.24366	0.166687	0	0.422766	0.212451	0	-0.889127	0.24181	0
Enterococcus	-0.527909	0.230413	0	0.407998	0.347838	0	0.322055	0.289495	0
Companilactobacillus	-0.37924	0.225503	0	-0.50661	0.317897	0	0.0543834	0.263208	0
Fructilactobacillus	0.152098	0.227062	0	-0.300699	0.329821	0	0.51399	0.268439	0
HT002	-3.43825	0.197243	0	-0.765558	0.254498	0.36	0.274143	0.259892	1
Lactiplantibacillus	-0.118221	0.236692	0	-0.226082	0.348154	0	0.593141	0.281384	0
Lactobacillus	-2.13231	0.291526	0	-0.779813	0.242285	0.19	0.241032	0.190203	1
Latilactobacillus	1.59671	0.278429	0	-0.136436	0.281119	0	0.613044	0.218274	0
Leuconostoc	0.00626156	0.215482	1	-0.0876489	0.336635	1	1.0473	0.271288	0.01
Ligilactobacillus	-0.318295	0.229758	0	-0.225944	0.30665	0	0.774014	0.282971	0
Limosilactobacillus	-1.68246	0.20944	0	-0.873161	0.364284	0	0.144889	0.298736	0
Pediococcus	0.420819	0.225386	1	-0.102095	0.311095	1	0.804133	0.267242	0.26
Weissella	-2.49925	0.209518	0	0.299139	0.224388	1	0.699216	0.216837	0.13
Lactococcus	2.48126	0.261594	0	0.0317077	0.292046	1	-0.00168246	0.193321	1
Streptococcus	0.779571	0.180048	0	-0.302317	0.20555	1	-0.438731	0.269058	1
Gemella	2.17958	0.310631	0	0.207667	0.315348	0	-0.272201	0.204984	0
Jeotgalicoccus	-1.76516	0.278561	0	0.798288	0.251098	0.21	-0.374145	0.321543	1
Macrococcus	0.643455	0.256746	0	1.04737	0.336586	0	0.167775	0.217081	0
Nosocomiicoccus	-1.89563	0.261048	0	-0.924325	0.374994	1	0.0818461	0.346113	1
Salinicoccus	0.678133	0.147737	0	0.753345	0.304214	0	0.760689	0.168393	0
Staphylococcus	3.21233	0.172441	0	0.320377	0.206656	1	-1.85267	0.260326	0
Laceyella	1.17152	0.19974	0	0.10103	0.262059	0	0.579635	0.154345	0
Thermoactinomyces	0.937378	0.266133	0.03	1.07114	0.311061	0.09	0.0408223	0.208732	1
Christensenellaceae R-7 group	-1.44299	0.188298	0	0.118528	0.296662	0	-0.723704	0.235489	0
Clostridium sensu stricto 1	-1.81447	0.166315	0	-1.07277	0.164695	0	1.39985	0.121039	0
Clostridium sensu stricto 13	1.06111	0.219488	0	-0.04737	0.274384	0	0.251426	0.161823	0
Clostridium sensu stricto 6	0.679415	0.151267	0	-0.272424	0.19216	0	1.43875	0.229969	0
Sarcina	0.052601	0.203464	0	-0.55126	0.268972	0	1.15588	0.283482	0
[Eubacterium] hallii group	-0.999782	0.233966	0	-0.595146	0.335972	0	-0.37519	0.255652	0
[Eubacterium] ruminantium group	0.309127	0.169173	0	-0.110507	0.269797	0	0.286988	0.175612	0
[Ruminococcus] gauvreauii group	-1.62261	0.221811	0	-0.526756	0.313604	0	-0.372798	0.281246	0
[Ruminococcus] torques group	0.180467	0.227571	0	-0.307151	0.306568	0	0.844716	0.258402	0
Agathobacter	-1.42552	0.289565	0	-0.54016	0.376988	0	-1.20182	0.2831	0
Blautia	-1.17288	0.299044	0	-0.426918	0.319662	0	-1.08649	0.311914	0
Cellulosilyticum	-1.13835	0.215012	0	-1.28814	0.298534	0	1.2377	0.28555	0
Coprococcus	-2.54489	0.228771	0	-0.328026	0.264437	0	-1.3276	0.293907	0
Dorea	-1.27977	0.259166	0	-0.513786	0.341882	0	-0.485794	0.29571	0
Epulopiscium	0.529041	0.171785	0	-0.352629	0.211032	0	1.12337	0.22554	0
Frisingicoccus	-0.205908	0.180326	0	-0.172437	0.265574	0	-0.0545684	0.196684	0
Fusicatenibacter	1.25494	0.263958	0	-0.0956072	0.284823	0	0.0043054	0.1777	0
Lachnospira	-0.137608	0.177151	0	-0.279545	0.296262	0	0.51383	0.221928	0
Lachnospiraceae AC2044 group	-0.44702	0.185903	0	-0.548825	0.287132	0	-0.203601	0.206788	0
Lachnospiraceae ND3007 group	-0.103536	0.245952	0	-0.00302867	0.327495	0	-0.74909	0.207005	0
Lachnospiraceae NK3A20 group	0.926649	0.0952762	0	1.15922	0.342148	0	0.794166	0.0984365	0
Lachnospiraceae UCG-007	-2.5191	0.214936	0	-1.99949	0.321381	0	0.611249	0.272835	0
Lachnospiraceae XPB1014 group	-1.06924	0.177828	0	-0.431032	0.284312	0	-0.413753	0.213982	0
Marvinbryantia	-0.641099	0.195969	0	-0.194218	0.321289	0	0.275652	0.250501	0
Oribacterium	-1.0508	0.213398	0	-0.103607	0.334835	0	-0.921423	0.220346	0
Shuttleworthia	0.00398653	0.174263	0	-0.229597	0.269759	0	0.0807004	0.185762	0
UCG-008	-0.329108	0.197117	0	-0.38712	0.307241	0	0.670227	0.266757	0
NK4A214 group	-0.7999	0.213148	0	-0.412854	0.332111	0	-0.137125	0.253956	0
Oscillospira	0.081754	0.186814	0	-0.240101	0.282146	0	-0.0125682	0.188551	0
UCG-002	-1.10216	0.220504	0	-0.207075	0.326044	0	-0.666949	0.236094	0
UCG-005	-1.76983	0.224374	0	1.48366	0.217103	0	-1.45304	0.246636	0
Faecalibacterium	-0.795525	0.297641	0	0.121697	0.361707	0	-1.01531	0.275001	0
Fournierella	-0.142234	0.168428	0	-0.0740754	0.267883	0	-0.16474	0.174213	0
Incertae Sedis	0.00843346	0.160556	0	0.056547	0.256128	0	0.554858	0.19497	0
Ruminococcus	-0.170242	0.296558	1	0.855369	0.269773	0.22	-0.489371	0.240233	1
Subdoligranulum	-1.61976	0.243253	0	-0.840633	0.346504	0	-0.483868	0.316573	0
Peptococcus	-0.0199682	0.176064	0	-0.430383	0.235359	0	0.846715	0.225261	0
Family XIII AD3011 group	-0.892858	0.188201	0	-0.383105	0.284824	0	0.0870005	0.229103	0
Mogibacterium	-0.0474205	0.177947	0	0.683909	0.269953	0	0.340916	0.19943	0
Anaerococcus	1.92188	0.277422	0	0.0400061	0.318535	1	-0.0241015	0.291425	1
Ezakiella	2.16686	0.243989	0	0.284155	0.206168	0	0.674923	0.112673	0
Fenollaria	2.01341	0.271087	0	0.426864	0.268712	0	0.400291	0.150913	0
Finegoldia	3.93897	0.250344	0	0.456341	0.354238	0	-1.01616	0.201421	0
Gallicola	0.532618	0.154393	0	0.352466	0.27857	0	1.90027	0.222389	0
Helcococcus	-0.850884	0.219285	0	-0.434472	0.304121	0	0.764152	0.297795	0
Peptoniphilus	2.64829	0.302828	0	0.606903	0.326779	1	0.370111	0.229139	1
W5053	-0.514073	0.204736	0	0.335574	0.328286	0	1.03217	0.286786	0
Intestinibacter	-1.59081	0.249414	0	-1.5707	0.299061	0	1.26084	0.167074	0
Paeniclostridium	0.305999	0.230807	0	3.78147	0.300748	0	0.0111955	0.208403	0
Romboutsia	-1.60153	0.204028	0	-0.324235	0.161446	1	1.39685	0.138128	0
Terrisporobacter	-2.33191	0.219101	0	-1.27691	0.169849	0	1.40071	0.123792	0
Phascolarctobacterium	-0.187666	0.196646	0	-0.870747	0.253198	0	0.0798038	0.225723	0
Anaerovibrio	-1.63565	0.197828	0	-0.0583286	0.341391	0	-1.03874	0.238216	0
Mitsuokella	-0.134713	0.203445	0	0.596452	0.327501	0	0.449439	0.247201	0
Dialister	-0.698338	0.198199	0	-0.0825995	0.3266	0	0.449073	0.28072	0
Megasphaera	-2.18299	0.166361	0	-0.766221	0.289011	0	-0.577692	0.270435	0
Fusobacterium	0.562238	0.147486	0	0.382394	0.290956	0	1.21735	0.20752	0
Roseomonas	1.20881	0.194863	0	0.635109	0.272813	1	0.748039	0.155628	0
Brevundimonas	1.22948	0.300026	0	0.917918	0.302201	0.33	0.0233495	0.256131	1
Caulobacter	3.23465	0.25983	0	-0.180093	0.17968	0	0.649494	0.12797	0
1174-901-12	1.48806	0.219662	0	0.0459939	0.213945	0	0.602776	0.131611	0
Methylobacterium-Methylorubrum	2.56367	0.32256	0	1.30209	0.285871	0	-0.861175	0.233736	0.03
Devosia	0.935973	0.199238	0	0.685011	0.300248	0	0.525203	0.164501	0
Allorhizobium-Neorhizobium-Pararhizobium-Rhizobium	0.530962	0.342438	1	1.45727	0.315919	0	-0.471639	0.285843	1
Aureimonas	0.739778	0.248508	0.18	1.28465	0.291588	0	0.096682	0.210934	1
Paracoccus	2.45371	0.349424	0	0.38543	0.373251	1	-3.03545	0.297258	0
Novosphingobium	1.05453	0.148779	0	0.386875	0.243634	0	0.890517	0.132438	0
Sphingomonas	0.675861	0.289775	1	0.708641	0.227876	0.27	-1.7591	0.291899	0
Variovorax	0.918486	0.208773	0	0.0983781	0.28053	0	0.476695	0.167733	0
Neisseria	1.78609	0.278493	0	0.197673	0.284551	0	0.154053	0.180044	0
Massilia	0.286754	0.321885	1	0.997326	0.363083	0.82	-0.47184	0.298392	1
Escherichia-Shigella	-1.30109	0.218324	0	-0.33454	0.290071	0	-0.37688	0.255161	0
Shimwellia	2.08325	0.399167	0	-0.295086	0.415807	0	-0.161459	0.264155	0
Pantoea	0.376328	0.306474	1	0.209615	0.373422	1	-0.0536495	0.274249	1
Haemophilus	2.36868	0.299014	0	-0.00172046	0.3259	0	-0.0618319	0.19598	0
Succinivibrio	0.060851	0.165434	0	0.0460169	0.260306	0	0.106285	0.176494	0
Acinetobacter	1.15222	0.265684	0	0.77076	0.238972	0.19	-2.03217	0.270373	0
Enhydrobacter	3.25476	0.257929	0	0.730754	0.295853	0	-1.81781	0.207602	0
Moraxella	-0.454169	0.260685	0	-0.0360959	0.377941	0	0.170874	0.250756	0
Psychrobacter	-2.2849	0.279956	0	0.781393	0.244707	0.21	-0.248543	0.29203	1
Pseudomonas	0.3512	0.330023	1	0.601444	0.331684	1	-1.02908	0.252206	0.01
Stenotrophomonas	0.986439	0.170442	0	0.0665673	0.218874	1	0.994075	0.179424	0
Chlamydia	0.793063	0.125771	0	-0.145757	0.150663	0	1.81805	0.226646	0

## Sheet: ST9_ANCOM.BC.Genus_level_SUH
	CFH LFC	CFH SE	CFH q_val	PFH LFC	PFH SE	PFH q_val
Trueperella	-0.270485	0.236851	0	-0.502104	0.155505	0
Bifidobacterium	1.10329	0.349607	0.16	0.625036	0.27311	1
Gardnerella	-1.76689	0.310756	0	-1.31064	0.325893	0
Corynebacterium	-1.80487	0.241213	0	-2.07375	0.192732	0
Dietzia	0.430099	0.429122	1	-0.80784	0.349845	1
Rhodococcus	0.822621	0.339336	1	-0.409994	0.287729	1
Blastococcus	-1.64524	0.358217	0	-1.9584	0.276514	0
Klenkia	-0.747708	0.311396	0	-1.56089	0.211566	0
Nakamurella	-1.39453	0.31039	0	-1.37363	0.250789	0
Brevibacterium	1.7476	0.319863	0	-0.545257	0.331645	1
Brachybacterium	0.414463	0.437776	1	-0.724511	0.359884	1
Dermabacter	-2.19354	0.333707	0	-2.55841	0.267331	0
Knoellia	1.06075	0.390678	0.58	-0.716562	0.378578	1
Ornithinibacter	-0.703204	0.365856	0	-1.30201	0.210368	0
Clavibacter	-0.295439	0.40229	0	-0.992695	0.262045	0
Curtobacterium	1.21315	0.409896	0.29	0.0230561	0.333864	1
Microterricola	0.800389	0.425553	1	-0.0322169	0.325046	1
Rathayibacter	-0.130802	0.396135	0	-0.682752	0.292618	0
Arthrobacter	0.453059	0.47509	0	-0.471061	0.354181	0
Citricoccus	-1.39656	0.485746	0	-2.20509	0.360894	0
Glutamicibacter	1.6834	0.359068	0	-0.137762	0.277426	1
Kocuria	-0.779278	0.318749	1	-2.62004	0.338607	0
Micrococcus	-2.31366	0.34494	0	-3.06968	0.29096	0
Rothia	-1.34831	0.390846	0	-1.13635	0.310944	0
Aeromicrobium	-0.72329	0.325003	0	-1.27394	0.215932	0
Marmoricola	-0.841747	0.33991	0	-1.61258	0.242132	0
Nocardioides	-1.19698	0.409033	0.32	-1.91793	0.314987	0
Saccharopolyspora	1.47889	0.308881	0	-0.256987	0.20539	0
Streptomyces	-0.8734	0.307895	0.41	-1.10085	0.23257	0
Collinsella	0.35932	0.282441	0	0.126655	0.180422	0
Prevotella_9	-0.195636	0.271569	0	-0.173597	0.179289	0
Prevotellaceae UCG-003	-0.183103	0.265999	0	-0.292267	0.181608	0
Rikenellaceae RC9 gut group	0.659108	0.287496	0	0.678347	0.205347	0
Hymenobacter	-0.400495	0.363456	1	-0.736357	0.274723	0.42
Dyadobacter	0.847067	0.326196	0.79	-0.202916	0.226774	1
Chryseobacterium	0.690951	0.323101	1	-0.604729	0.222851	0.39
Pedobacter	1.09871	0.353423	0.19	-0.118104	0.308814	1
Campylobacter	-0.251728	0.221283	0	-0.0126961	0.177973	0
Truepera	-2.36607	0.287455	0	-2.2286	0.249955	0
Bacillus	-0.962077	0.376543	0.88	-2.07242	0.328923	0
Chryseomicrobium	0.181256	0.375739	0	-0.900673	0.254761	0
Kurthia	1.51158	0.346614	0	1.38618	0.220303	0
Lysinibacillus	1.2742	0.297661	0	1.02089	0.192987	0
Planococcus	0.778844	0.365476	0	-0.552563	0.163873	0
Rummeliibacillus	-0.527315	0.294879	1	-0.646271	0.209928	0.13
Solibacillus	1.11447	0.420141	0.68	-0.105259	0.23353	1
Sporosarcina	-0.360591	0.411583	0	-0.778516	0.275426	0
Catenibacterium	0.148338	0.277053	0	0.36675	0.184123	0
Catenisphaera	0.590429	0.258081	0	1.05849	0.174791	0
Holdemanella	1.48394	0.299435	0	1.88521	0.178141	0
Solobacterium	0.856362	0.291555	0	1.55706	0.178405	0
Turicibacter	1.75243	0.286022	0	2.44574	0.259103	0
Exiguobacterium	0.0265237	0.46552	0	-1.42292	0.304236	0
Abiotrophia	-1.43962	0.290009	0	-1.72607	0.22541	0
Aerococcus	2.41988	0.287711	0	1.90545	0.251327	0
Aerosphaera	0.0655438	0.32548	0	-0.640959	0.14377	0
Eremococcus	-1.87143	0.315981	0	-1.84167	0.273843	0
Facklamia	2.47604	0.276558	0	2.14634	0.24531	0
Globicatella	1.43644	0.323681	0	1.56875	0.227696	0
Ignavigranum	0.923903	0.253329	0.03	0.718056	0.200671	0.02
Alloiococcus	0.876648	0.35309	0	1.14087	0.252852	0
Atopostipes	2.49691	0.217191	0	1.96246	0.21684	0
Carnobacterium	1.75931	0.320349	0	-0.198068	0.266556	1
Dolosigranulum	-1.38237	0.352006	0	-1.95663	0.254995	0
Granulicatella	-2.0092	0.352511	0	-2.19403	0.286703	0
Jeotgalibaca	2.81846	0.19076	0	2.24366	0.166687	0
Enterococcus	1.08794	0.322942	0	0.527909	0.230413	0
Companilactobacillus	0.0246594	0.270158	0	0.37924	0.225503	0
Fructilactobacillus	-0.300767	0.312831	0	-0.152098	0.227062	0
HT002	2.82472	0.274861	0	3.43825	0.197243	0
Lactiplantibacillus	0.044169	0.318163	0	0.118221	0.236692	0
Lactobacillus	1.50453	0.367275	0.01	2.13231	0.291526	0
Latilactobacillus	-1.58112	0.338403	0	-1.59671	0.278429	0
Leuconostoc	0.0581194	0.337471	1	-0.00626156	0.215482	1
Ligilactobacillus	0.244381	0.280968	0	0.318295	0.229758	0
Limosilactobacillus	0.961325	0.342396	0	1.68246	0.20944	0
Pediococcus	-0.370884	0.277718	1	-0.420819	0.225386	1
Weissella	2.95041	0.254768	0	2.49925	0.209518	0
Lactococcus	-2.29752	0.343178	0	-2.48126	0.261594	0
Streptococcus	-0.929859	0.235349	0.01	-0.779571	0.180048	0
Gemella	-1.81989	0.374617	0	-2.17958	0.310631	0
Jeotgalicoccus	2.71548	0.281156	0	1.76516	0.278561	0
Macrococcus	0.555946	0.366191	0	-0.643455	0.256746	0
Nosocomiicoccus	1.12334	0.375689	0.27	1.89563	0.261048	0
Salinicoccus	0.227242	0.304675	0	-0.678133	0.147737	0
Staphylococcus	-2.73993	0.206071	0	-3.21233	0.172441	0
Laceyella	-0.918457	0.294663	0	-1.17152	0.19974	0
Thermoactinomyces	0.285788	0.337763	1	-0.937378	0.266133	0.03
Christensenellaceae R-7 group	1.71354	0.276412	0	1.44299	0.188298	0
Clostridium sensu stricto 1	0.893732	0.219429	0.01	1.81447	0.166315	0
Clostridium sensu stricto 13	-0.956451	0.308029	0	-1.06111	0.219488	0
Clostridium sensu stricto 6	-0.799809	0.180093	0	-0.679415	0.151267	0
Sarcina	-0.451831	0.245574	0	-0.052601	0.203464	0
[Eubacterium] hallii group	0.556666	0.361843	0	0.999782	0.233966	0
[Eubacterium] ruminantium group	-0.267604	0.257922	0	-0.309127	0.169173	0
[Ruminococcus] gauvreauii group	1.24788	0.332566	0	1.62261	0.221811	0
[Ruminococcus] torques group	-0.335588	0.30532	0	-0.180467	0.227571	0
Agathobacter	1.03739	0.435768	0	1.42552	0.289565	0
Blautia	0.897989	0.39948	0	1.17288	0.299044	0
Cellulosilyticum	0.00224676	0.27779	0	1.13835	0.215012	0
Coprococcus	2.3689	0.321128	0	2.54489	0.228771	0
Dorea	0.918012	0.384077	0	1.27977	0.259166	0
Epulopiscium	-0.72964	0.188653	0	-0.529041	0.171785	0
Frisingicoccus	0.185501	0.240431	0	0.205908	0.180326	0
Fusicatenibacter	-1.19852	0.335688	0	-1.25494	0.263958	0
Lachnospira	0.0100923	0.279914	0	0.137608	0.177151	0
Lachnospiraceae AC2044 group	0.0502256	0.26636	0	0.44702	0.185903	0
Lachnospiraceae ND3007 group	0.252537	0.334157	0	0.103536	0.245952	0
Lachnospiraceae NK3A20 group	0.384605	0.360412	0	-0.926649	0.0952762	0
Lachnospiraceae UCG-007	0.671639	0.353766	0	2.5191	0.214936	0
Lachnospiraceae XPB1014 group	0.79024	0.265288	0	1.06924	0.177828	0
Marvinbryantia	0.598911	0.303832	0	0.641099	0.195969	0
Oribacterium	1.09922	0.310164	0	1.0508	0.213398	0
Shuttleworthia	-0.0815537	0.250191	0	-0.00398653	0.174263	0
UCG-008	0.0940174	0.28141	0	0.329108	0.197117	0
NK4A214 group	0.539076	0.303529	0	0.7999	0.213148	0
Oscillospira	-0.169825	0.25616	0	-0.081754	0.186814	0
UCG-002	1.04711	0.311579	0	1.10216	0.220504	0
UCG-005	3.40553	0.178522	0	1.76983	0.224374	0
Faecalibacterium	1.06925	0.396013	0	0.795525	0.297641	0
Fournierella	0.220188	0.25201	0	0.142234	0.168428	0
Incertae Sedis	0.200143	0.2433	0	-0.00843346	0.160556	0
Ruminococcus	1.17764	0.343225	0.06	0.170242	0.296558	1
Subdoligranulum	0.931154	0.38677	0	1.61976	0.243253	0
Peptococcus	-0.258385	0.219246	0	0.0199682	0.176064	0
Family XIII AD3011 group	0.661783	0.268576	0	0.892858	0.188201	0
Mogibacterium	0.883359	0.250926	0	0.0474205	0.177947	0
Anaerococcus	-1.72985	0.367247	0	-1.92188	0.277422	0
Ezakiella	-1.73067	0.307806	0	-2.16686	0.243989	0
Fenollaria	-1.43452	0.350748	0	-2.01341	0.271087	0
Finegoldia	-3.3306	0.367186	0	-3.93897	0.250344	0
Gallicola	-0.0281223	0.284646	0	-0.532618	0.154393	0
Helcococcus	0.568442	0.288891	0	0.850884	0.219285	0
Peptoniphilus	-1.88936	0.391278	0	-2.64829	0.302828	0
W5053	1.00168	0.306099	0	0.514073	0.204736	0
Intestinibacter	0.172146	0.379245	0	1.59081	0.249414	0
Paeniclostridium	3.6275	0.287849	0	-0.305999	0.230807	0
Romboutsia	1.42932	0.241226	0	1.60153	0.204028	0
Terrisporobacter	1.20703	0.268003	0	2.33191	0.219101	0
Phascolarctobacterium	-0.53105	0.208785	0	0.187666	0.196646	0
Anaerovibrio	1.72935	0.33248	0	1.63565	0.197828	0
Mitsuokella	0.883195	0.307445	0	0.134713	0.203445	0
Dialister	0.767769	0.318073	0	0.698338	0.198199	0
Megasphaera	1.5688	0.299496	0	2.18299	0.166361	0
Fusobacterium	-0.0278145	0.290307	0	-0.562238	0.147486	0
Roseomonas	-0.421671	0.312258	1	-1.20881	0.194863	0
Brevundimonas	-0.159529	0.33948	1	-1.22948	0.300026	0
Caulobacter	-3.26271	0.295369	0	-3.23465	0.25983	0
1174-901-12	-1.29003	0.279397	0	-1.48806	0.219662	0
Methylobacterium-Methylorubrum	-1.10955	0.350039	0.16	-2.56367	0.32256	0
Devosia	-0.0989329	0.321632	0	-0.935973	0.199238	0
Allorhizobium-Neorhizobium-Pararhizobium-Rhizobium	1.07834	0.357711	0.25	-0.530962	0.342438	1
Aureimonas	0.696905	0.318743	1	-0.739778	0.248508	0.18
Paracoccus	-1.91625	0.374257	0	-2.45371	0.349424	0
Novosphingobium	-0.515622	0.275893	0	-1.05453	0.148779	0
Sphingomonas	0.18481	0.315389	1	-0.675861	0.289775	1
Variovorax	-0.668078	0.305352	0	-0.918486	0.208773	0
Neisseria	-1.43639	0.344866	0	-1.78609	0.278493	0
Massilia	0.862602	0.386764	1	-0.286754	0.321885	1
Escherichia-Shigella	1.11858	0.302941	0	1.30109	0.218324	0
Shimwellia	-2.2263	0.475491	0	-2.08325	0.399167	0
Pantoea	-0.0146829	0.391332	1	-0.376328	0.306474	1
Haemophilus	-2.21837	0.382703	0	-2.36868	0.299014	0
Succinivibrio	0.137196	0.244975	0	-0.060851	0.165434	0
Acinetobacter	-0.229432	0.315152	1	-1.15222	0.265684	0
Enhydrobacter	-2.37198	0.305051	0	-3.25476	0.257929	0
Moraxella	0.570103	0.402663	0	0.454169	0.260685	0
Psychrobacter	3.21832	0.296978	0	2.2849	0.279956	0
Pseudomonas	0.402273	0.381493	1	-0.3512	0.330023	1
Stenotrophomonas	-0.767842	0.242818	0.16	-0.986439	0.170442	0
Chlamydia	-0.78679	0.150775	0	-0.793063	0.125771	0

[truncated: 7 more sheets: ST10_ANCOM.BC.Species_level_CFH, ST11_ANCOM.BC.Species_level_PFH, ST12_ANCOM.BC.Species_level_SUH, ST13_Cow_summer_pairwise, ST14_cow winter pairwise, ST15_pig summer pairwise, ST16_pig winter pairwise]
